# Supplementary material for: Pre-treatment monocytic myeloid-derived suppressor cells as predictive biomarkers for immune checkpoint inhibitor response in clear cell renal cell carcinoma
Source: Front Immunol. 2025 Aug 21;16:1641383. doi: 10.3389/fimmu.2025.1641383 (PMC12408328; doi:10.3389/fimmu.2025.1641383)
Supplement: Supplementary file 1 [file DataSheet1.csv]

Response	Age	Sex	BMI	Smoking	Drinking	Hypertension	Diabetes	Stage_at_diagnosis	T	N	M	Regimen.binary.	Operation	Total_MDSC_of_PBMC_Before	Total_MDSC_of_PBMC_After	Total_MDSC_Absolute_change_rate	M_MDSC_of_PBMC_Before	M_MDSC_of_PBMC_After	M_MDSC_of_PBMC_Absolute_change_rate	PMN_MDSC_of_PBMC_Before	PMN_MDSC_of_PBMC_After	PMN_MDSC_of_PBMC_Absolute_Change_rate	M_MDSC_of_Total.MDSC_Before	M_MDSC_of_Total.MDSC_After	M_MDSC_of_total_MDSC_absolute_change_rate	PMN_MDSC_of_Total.MDSC_Before	PMN_MDSC_of_Total.MDSC_After	PMN_MDSC_of_total_MDSC_absolute_change_rate	M_MDSC_to_PMN.MDSC_Before	M_MDSC_to_PMN_MDSC_After	UA_Before	UA_After	UA_Change	TG_Before	TG_After	TG_Change	CRP_Before	CRP_After	CRP_Change	WBC_Before	WBC_After	WBC_Count_Change	NeutroCounts_before	NeutroCounts_After	Neutro_Counts_change	Lympo_counts_before	Lympho_Counts_after	Lympo_counts_change	NLR_Before
1	65	1	22.52595156	0	0	0	0	1	3	0	0	0	1	3.05	1.69	-1.36	0.1	0.1	0	0.41	0.13	-0.28	3.278688525	5.917159763	2.638471238	13.44262295	7.692307692	-5.750315258	0.243902439	0.769230769	6.4	6	-0.4	143	109	-34	0.16	0.64	0.48	5.3	6.1	0.8	2.7401	2.9402	0.2001	2.173	2.6718	0.4988	1.26097561
1	80	1	21.96449704	1	1	0	0	1	2	0	1	0	1	4.28	1.23	-3.05	2.28	0.23	-2.05	0.22	0.03	-0.19	53.27102804	18.69918699	-34.57184105	5.140186916	2.43902439	-2.701162526	10.36363636	7.666666667	6.6	5.7	-0.9	82	117	35	3.4	5.75	2.35	6	8.4	2.4	3.882	5.2668	1.3848	1.452	2.352	0.9	2.673553719
1	79	1	25.43646763	1	0	1	0	0	2	0	0	1	1	3.43	10.2	6.77	0.2	0.09	-0.11	0.13	2.74	2.61	5.83090379	0.882352941	-4.948550849	3.790087464	26.8627451	23.07265764	1.538461538	0.032846715	5.2	5.7	0.5	NA	NA	NA	0.14	0.27	0.13	6.4	7.1	0.7	4.5312	5.3676	0.8364	1.3376	0.923	-0.4146	3.387559809
0	67	1	19.11515635	0	0	0	0	1	3	0	0	0	1	5.5	5.55	0.05	0.035	0.1	0.065	1.04	0.92	-0.12	0.636363636	1.801801802	1.165438166	18.90909091	16.57657658	-2.33251433	0.033653846	0.108695652	8	6.3	-1.7	250	123	-127	0.28	0.09	-0.19	4.6	7.3	2.7	2.6404	4.0223	1.3819	1.2052	1.8323	0.6271	2.190839695
1	63	0	26.1638381	0	0	1	0	0	2	0	0	1	1	7.98	7.6	-0.38	0.08	0.15	0.07	4.94	1.91	-3.03	1.002506266	1.973684211	0.971177945	61.9047619	25.13157895	-36.77318295	0.016194332	0.078534031	8.7	8.9	0.2	253	182	-71	0.25	0.19	-0.06	5.6	4.3	-1.3	3.332	1.6297	-1.7023	1.7528	1.5093	-0.2435	1.900958466
1	62	1	21.00684117	1	0	0	0	1	2	0	1	1	1	8.91	3.86	-5.05	3.56	0.37	-3.19	1.26	0.15	-1.11	39.95510662	9.585492228	-30.36961439	14.14141414	3.886010363	-10.25540378	2.825396825	2.466666667	6.5	6	-0.5	70	274	204	6.29	0.12	-6.17	7.6	5.3	-2.3	5.2212	2.8991	-2.3221	1.5276	1.5211	-0.0065	3.417910448
0	72	1	25.50204082	1	1	0	0	1	3	0	0	1	1	2.97	8.04	5.07	0.078	0.11	0.032	0.38	0.91	0.53	2.626262626	1.368159204	-1.258103422	12.79461279	11.31840796	-1.47620483	0.205263158	0.120879121	6.9	7.4	0.5	454	176	-278	0.18	0.19	0.01	6.6	7.1	0.5	4.0986	4.5156	0.417	1.7358	1.7537	0.0179	2.36121673
1	66	1	27.40826293	1	0	1	1	0	1	0	0	1	1	3.48	10.7	7.22	0.3	0.23	-0.07	0.45	3.97	3.52	8.620689655	2.14953271	-6.471156945	12.93103448	37.10280374	24.17176926	0.666666667	0.057934509	4.2	4.5	0.3	117	196	79	0.33	2.25	1.92	5	3.2	-1.8	2.9	1.6864	-1.2136	1.325	0.7264	-0.5986	2.188679245
0	69	0	21.33972974	0	1	1	0	0	1	0	0	1	1	4.11	7.34	3.23	0.011	0.04	0.029	0.072	0.84	0.768	0.267639903	0.544959128	0.277319225	1.751824818	11.44414169	9.692316872	0.152777778	0.047619048	5.4	4.9	-0.5	104	NA	NA	0.03	0.04	0.01	5.2	7.6	2.4	2.7976	4.066	1.2684	1.9708	3.0172	1.0464	1.419525066
1	71	1	23.88844098	1	0	1	0	1	4	1	0	0	0	5.04	6.44	1.4	1.07	0.094	-0.976	0.42	1.49	1.07	21.23015873	1.459627329	-19.7705314	8.333333333	23.13664596	14.80331263	2.547619048	0.063087248	6.3	6.8	0.5	93	101	8	1.69	0.12	-1.57	8.9	13	4.1	6.1054	8.723	2.6176	1.9669	2.795	0.8281	3.104072398
0	65	1	26.17	1	0	1	0	0	1	0	0	1	1	8.64	6.88	-1.76	0.51	0.03	-0.48	0.85	0.22	-0.63	5.9	0.4	-5.5	9.8	3.2	-6.6	0.602040816	0.125	9.1	7.3	-1.8	113	108	-5	0.33	0.07	-0.26	12.9	9.3	-3.6	3.87	3.255	-0.615	2.064	2.6133	0.5493	1.875
0	64	1	20.4	0	0	1	0	0	1	0	0	0	1	10.3	4.9	-5.4	0.22	0.04	-0.18	0.87	0.4	-0.47	2.1	0.7	-1.4	8.4	8.2	-0.2	0.25	0.085365854	6.1	5.8	-0.3	82	183	101	0.16	0.27	0.11	6.2	6.3	0.1	3.131	3.9942	0.8632	1.9654	1.575	-0.3904	1.593059937
1	71	1	24.7	1	0	1	0	1	3	0	1	0	0	10.5	4.98	-5.52	1.02	1.18	0.16	4.14	0.32	-3.82	9.7	23.7	14	39.4	6.4	-33	0.246192893	3.703125	7.7	6.8	-0.9	373	288	-85	0.28	0.47	0.19	9.9	8.3	-1.6	6.9399	5.7436	-1.1963	1.7523	1.1786	-0.5737	3.960451977
1	61	1	28.1	1	1	0	0	1	3	0	0	1	0	7.7	4.93	-2.77	0.54	0.05	-0.49	0.56	0.24	-0.32	7	1.1	-5.9	7.3	4.9	-2.4	0.95890411	0.224489796	4.8	5.4	0.6	96	373	277	0.18	0.13	-0.05	4.3	4.8	0.5	3.1433	2.496	-0.6473	0.8471	1.7184	0.8713	3.710659898
0	72	1	16.1	1	1	0	0	0	1	0	0	0	1	17.5	4.49	-13.01	0.96	1.31	0.35	0.29	0.1	-0.19	5.5	29.2	23.7	1.7	2.2	0.5	3.235294118	13.27272727	4.4	3.7	-0.7	NA	74	NA	0.4	2.43	2.03	5.7	8.8	3.1	3.4827	7.4184	3.9357	1.6587	0.88	-0.7787	2.099656357
1	66	0	19.8	1	1	1	0	1	1	0	1	1	0	3.31	2.92	-0.39	0.98	0.57	-0.41	0.38	0.43	0.05	29.6	19.5	-10.1	11.5	14.7	3.2	2.573913043	1.326530612	11.2	8.7	-2.5	81	97	16	0.48	0.47	-0.01	6.3	6.7	0.4	3.9879	4.3483	0.3604	1.7388	1.742	0.0032	2.293478261
0	73	0	25.9	1	0	0	0	1	1	0	1	0	0	2.6	6.78	4.18	0.49	2.72	2.23	0.34	0.94	0.6	18.8	40.1	21.3	13.1	13.9	0.8	1.435114504	2.884892086	5.2	3.6	-1.6	92	NA	NA	9.39	0.77	-8.62	4.3	10.9	6.6	2.8767	NA	NA	0.9632	NA	NA	2.986607143
1	69	0	20.4	1	0	1	1	1	1	1	1	1	0	5.71	6.77	1.06	1.46	0.17	-1.29	0.58	0.53	-0.05	25.6	2.5	-23.1	10.2	7.8	-2.4	2.509803922	0.320512821	6.1	7	0.9	294	297	3	0.27	0.15	-0.12	10	9.7	-0.3	5.61	4.4232	-1.1868	2.05	1.9594	-0.0906	2.736585366
1	80	1	25.7	1	0	1	1	1	2	1	0	0	0	12.8	5.72	-7.08	4.44	1.96	-2.48	3.3	0.29	-3.01	34.7	34.3	-0.4	25.8	5.1	-20.7	1.34496124	6.725490196	4.2	NA	NA	44	115	71	1.93	3.21	1.28	14	5.8	-8.2	12.922	3.219	-9.703	0.56	1.4094	0.8494	23.075
1	71	1	22.6	1	0	1	0	1	1	1	1	0	0	13.7	8.6	-5.1	6.06	2.1	-3.96	4.3	3.59	-0.71	44.2	24.4	-19.8	31.4	41.7	10.3	1.407643312	0.585131894	6.1	6.7	0.6	122	136	14	0.76	0.69	-0.07	14.7	14.8	0.1	10.9221	10.0196	-0.9025	2.4108	3.3152	0.9044	4.530487805
[truncated: 31 more columns]
